# Supplementary material for: Altered immunoglobulin G glycosylation in patients with isolated hyperprolactinaemia
Source: PLoS One. 2021 Feb 26;16(2):e0247805. doi: 10.1371/journal.pone.0247805 (PMC7909626; doi:10.1371/journal.pone.0247805)
Supplement: S1 Dataset — (XLSX) [file pone.0247805.s001.xlsx]

## Sheet: Results
Patients with hyperprolactinaemia
																											MALDI-MS, Relative Intensity
																											IgG2/3					IgG1
																											G0	G1	G2	G0B	G1B	G0	G1	G2
ID	Sialic acid (sial:IgG)	IgG2/3 galactosyl	IgG1 galactosyl	IgG2/3 bisect	PRL	PRL after PEG	Gender	Age	B-hemoglobin	B-platelets	B-leukocytes	P-creatinine	P-ALP	P-ALT	fP-glucose	S-TSH	S-oestradiol	S-FSH	S-IgG	S-IgA	S-IgM	S-IgG1	S-IgG2	S-IgG3	S-IgG4	m/z	2602	2764	2926	2805	2967	2634	2796	2958
P001	0.968511	0.262713	0.354886	0.054053	6110	5000	F	60	137	269	5.1	69	1.6	0.34	5	1.5	45	78	13.7	3.75	1.46	7.35	4.21	0.842	0.3		13612	11081	1284	998	413	1493	2282	308
P003	1.6823	0.339742	0.377249	0.15661	1700	1320	F	39	142	247	8.2	80	1.1	0.47	4.9	1.6	370	5.1	11.4	1.44	2.44	4.61	5.11	1.04	0.307		159411	144313	46999	32089	24310	40419	44959	15623
P006	1.15247	0.418596	0.469193	0.0602233	980	740	F	24	139	293	8.3	53	0.77	0.34	5.1	1.1	150	4	12.3	2.01	2.212	5.46	5.27	0.9	0.357		8390	12146	4340	643	673	550	847	437
P008	1.58681	0.48854	0.387075	0.104159	1090	800	F	37	123	338	7.7	60	1	0.26	5.6	1.1	130	6.1	11	2.87	2.19	5.36	4.09	0.777	0.284		4997	7947	4595	600	905	1341	884	684
P009	1.74603	0.327073	0.454092	0.0575434	1740	1540	F	40	121	212	5	85	0.5	0.4	4.6	2.5	29.34	7.1	10.3	1.95	1.8	5.5	3.57	0.507	0.16		8709	8701	1997	599	464	1201	2521	787
P015	1.17989	0.400281	0.500151	0.106334	950	770	F	46	124	297	9.2	74	1.4	0.65	5.3	0.47	67	8.4	7.24	1.66	1.15	3.02	3.37	0.726	0.132		63197	82643	28439	9284	8069	15512	35188	15532
P016	0.697266	0.300552	0.439051	0.0352782	3860	2840	F	40	123	359	5.7	75	1.9	0.28	5.4	0.93	41	5.7	16.2	2.54	1.01	9.93	4.26	0.657	0.165		9611	9668	1373	452	253	2758	5832	1525
P029	0.822191	0.441475	0.511321	0.0580628	920	660	F	31	118	313	4.9	77	0.73	0.22	5.3	2.6	330	4.4	11.4	4.3	1.69	6.02	3.91	0.551	0.48		5182	8656	3189	366	487	584	1422	644
P032	0.724582	0.323531	0.410776	0.0402924	870	610	F	27	128	352	5.5	80	0.77	0.45	5.5	7.2	310	5.5	14.5	2.03	0.942	5.9	7.37	1.09	1.34		41142	37888	9793	2024	1294	1523	3056	599
P033	1.0153	0.308265	0.360175	0.0831108	790	600	M	39	142	271	7.8	80	1.2	1.6	6.4	3.7	140	4.4	12.5	4.74	1.51	5.86	5.01	0.549	0.328		143383	125150	29208	15226	9115	60200	71715	18216
P034	1.12594	0.331413	0.454195	0.0466091	630	470	F	47	125	262	6.4	69	0.67	0.23	6.2	1.8	330	9.8	11.3	4.6	1.14	4.36	5.08	0.443	0.176		16430	16114	4081	903	688	514	1236	324
P036	1.75592	0.292882	0.524098	0.0289596	820	600	F	45	131	304	8	69	1	0.26	5.4	2.6	480	6.8	11.1	2.82	2.69	5.94	3.26	0.736	0.113		9155	8214	1386	364	154	875	2575	1094
P037	1.08301	0.295583	0.399714	0.0461973	1160	810	F	23	140	227	10	60	0.91	0.36	5.6	4.1	340	3	13.9	4.56	1.25	6.76	5.52	0.318	0.105		42437	31807	8577	2605	991	3296	5182	1329
P039	0.695681	0.21646	0.305382	0.0558065	2300	1770	F	43	131	214	4.6	73	0.76	0.21	4.9	1.3	150	16	12.4	3.64	1.47	7.01	4.42	0.335	0.299		11661	7153	633	862	250	739	742	117
P040	1.07691	0.434674	0.566117	0.0950866	670	510	F	35	141	346	6.4	62	1.2	0.3	5.7	2.9	82	4.8	10.6	2.38	1.32	3.69	5.17	0.494	0.319		47661	74372	28052	5345	7478	1312	5382	2532
P041	0.829292	0.250465	0.507749	0.0667357	870	700	F	40	134	308	6.3	104	0.78	0.22	5.4	0.31	540	5.2	10.9	2.4	3.48	4.79	4.09	1.48	0.404		22159	12089	3380	2017	432	636	1650	682
P042	0.757361	0.404291	0.421618	0.0626894	850	660	F	40	130	255	5.6	87	0.58	0.37	5.1	2	220	0.7	12.2	2.91	1.3	3.67	6.6	0.949	0.145		24305	35995	10712	1856	2177	583	1151	269
P043	0.715488	0.277324	0.395881	0.0334972	2030	1570	F	32	126	212	3.9	74	0.66	0.31	4.9	4.5	260	4.4	9.67	3.23	0.318	5.18	3.4	0.756	0.189		40220	34308	4863	1737	846	22321	35022	8591
P046	0.860798	0.442049	0.463365	0.0512612	1800	1370	F	23	133	400	8.8	68	0.86	0.19	4.7	2.7	18.35	0.1	9.81	1.41	0.593	4.54	3.85	1.1	0.157		9950	16831	6135	615	832	1112	2522	788
P049	0.816926	0.396205	0.530463	0.0514156	15900	14800	M	45	145	235	7	58	1.6	0.88	5.3	7.7	91	5.2	11.3	3.76	0.509	6.12	3.96	0.695	0.909		9253	13698	3717	629	615	1345	4585	1817
P050	0.778604	0.180287	0.281633	0.0806306	14000	11200	F	68	141	212	8	75	0.83	0.33	6.3	4.1	23.94	3.1	12.4	2.5	0.701	4.9	6.3	0.591	1.23		4148	1975	142	424	113	125	102	18
Patients with macroprolactin
																											G0	G1	G2	G0B	G1B	G0	G1	G2
ID	Sialic acid (sial:IgG)	IgG2/3 galactosyl	IgG1 galactosyl	IgG2/3 bisect	PRL	PRL after PEG	Gender	Age	B-hemoglobin	B-platelets	B-leukocytes	P-creatinine	P-ALP	P-ALT	fP-glucose	S-TSH	S-oestradiol	S-FSH	S-IgG	S-IgA	S-IgM	S-IgG1	S-IgG2	S-IgG3	S-IgG4	m/z	2602	2764	2926	2805	2967	2634	2796	2958
P005	1.06422	0.394714	0.51528	0.0445858	590	170	F	32	128	239	5.5	62	0.85	0.36	5.5	0.98	140	4.6	12.8	2.77	3.82	7.4	3.89	1.04	0.401		11832	16711	4809	582	750	1278	4423	1498
P011	1.07617	0.375333	0.416435	0.029379	520	260	F	38	136	222	5.5	57		0.29	4.8	2	290	11	15.6	2.03	1.04	7.03	6.94		0.883		5068	6264	1795	191	152	251	336	131
P030	0.911887	0.350233	0.462061	0.0268437	860	230	F	28	130	289	7.2	66	0.75	0.4	5.6	3.9	710	2	13.1	2.83	1.54	6.2	5.34	1.57	0.108		19444	22029	5403	639	505	1903	4276	1333
P047	0.893328	0.278891	0.344632	0.0219794	600	160	M	23	159	262	8.2	71	1.2	0.26	5.7	1.9	100	9.4	10.9	2.22	0.91	6.01	3.68	0.545	0.51		17155	14349	2235	440	268	1967	2756	381
Controls
																											G0	G1	G2	G0B	G1B	G0	G1	G2
ID	Sialic acid (sial:IgG)	IgG2/3 galactosyl	IgG1 galactosyl	IgG2/3 bisect	PRL	PRL after PEG	Gender	Age	B-hemoglobin	B-platelets	B-leukocytes	P-creatinine	P-ALP	P-ALT	fP-glucose	S-TSH	S-oestradiol	S-FSH	S-IgG	S-IgA	S-IgM	S-IgG1	S-IgG2	S-IgG3	S-IgG4	m/z	2602	2764	2926	2805	2967	2634	2796	2958
N01	0.99575	0.313466	0.32946	0.0611725	300.8		F	44	126	267	5.155	76	0.61	0.16	4.9	2.39	258.4	4.3	12.3	1.3	0.718	6.28	4.86	1.19	0.278		27549	24739	5857	2020	1387	2119	2745	343
N02	0.671331	0.324076	0.340087	0.0657743	373.5		F	41	122	178	5.03	79	0.52	0.17	5.4	1.32	319	3.63	10.6	1.65	1.4	4.98	4.11	0.98	0.363		60863	55066	14849	4818	3344	28123	30881	7010
N03	0.99025	0.163806	0.292065	0.0782966	159.4		F	60	131	314	4.3	61	0.93	0.3	4.5	1.85	21.18	61.49	11.7	1.27	0.976	4.47	5.75	1.25	0.508		47363	20361	1092	4884	869	877	762	138
N04	0.979071	0.31179	0.469071	0.0191614	186.8		M	35	146	272	5.96	86	0.91	0.53	5.7	2.47	75.09	1.5	13.4	3.98	1.18	8.07	4.96	0.238	1.97		20188	22503	2992	486	348	2460	7491	1737
N05	0.872241	0.218602	0.386606	0.0948817	211.6		F	55	142	243	3.5	77	1.17	0.23	5.5	2.99	115.1	73.39	13.8	0.897	1.68	6.86	5.19	0.575	0.29		19327	12115	1044	2487	809	425	762	127
N06	1.01023	0.44074	0.521094	0.054844	297		F	31	139	203	6.405	67	0.65	0.21	4.9	1.7	818.4	3.97	12.4	1.04	1.52	6.75	4.5	0.795	0.26		40232	64410	24881	2663	3409	24510	57434	29199
N07	1.06122	0.353998	0.57168	0.0414116	192.3		F	48	135	272	5.67	79	0.55	0.27	5.5	2.1	370	15.21	12.8	1.34	1.4	5.98	5.27	0.947	0.463		23048	28618	6162	1082	1150	297	1844	705
N08	0.851517	0.23244	0.392377	0.0543715	125.1		F	57	140	178	5.065	62	0.87	0.2	5.2	2.58	18.35	88.59	8.12	2.15	1.46	4.33	2.71	0.415	0.315		22433	15412	1421	1584	592	1058	2045	321
N09	1.07393	0.242722	0.399807	0.0635199	144.9		F	53	120	292	4.755	106	0.84	0.42	5.7	2.37	35.53	68.44	12.1	1.81	0.775	5.71	4.82	0.529	0.295		30603	22708	2094	2626	990	2194	4310	742
N10	1.07299	0.417207	0.489289	0.0726045	389.1		F	34	127	272	6.86	61	0.61	0.27	5.1	2.86	524.4	2.58	9.09	0.99	0.808	4.13	3.92	1.12	0.152		8868	14060	4351	774	1021	196	657	174
N11	1.74133	0.283185	0.362997	0.0548144	131.9		F	39	131	298	8.645	76	0.88	0.25	6	1.05	259.8	2.43	10.44	4.53	1.05	5.37	4.02	0.66	0.191		18946	16196	2586	1303	735	231	281	71.2
N12	1.32688	0.283208	0.313415	0.0409804	235.3		F	55	143	269	6.07	85	0.84	0.23	6.6	2.83	53.43	101.9	8.81	1.11	0.63	4.51	2.4	0.23	0.278		7299	7257	689	426	196	334	373	51.1
N13	1.41219	0.149539	0.291667	0.0679857	145.7		F	61	145	212	4.505	81	0.98	0.3	5	0.864	46.96	89.42	9.56	1.85	1.44	5.05	3.67	0.5	1.28		4803	1839	86.7	407	77.5	205	134	45
N14	1.18648	0.195004	0.197917	0.0550253	238.5		F	65	132	286	6.145	73	1.22	0.14	6.8	3.97	18.35	101.2	11.75	2.59	0.84	5.5	5.63	0.357	0.885		12262	6251	602	898	180	617	306	37
N15	1.20291	0.301752	0.514354	0.0339183	111.8		F	62	139	316	9.205	74	1.01	0.32	6.6	1.07	18.35	68.7	14.55	1.38	1.2	9.65	4.22	0.512	1.13		3109	3348	393	144	82.7	280	1064	328
N16	1.09375	0.0809111	0.131	0.0478099	221.7		F	47	134	442	6.425	67	0.55	0.28	5.6	0.796	491.6	4.88	11.64	1.81	1.19	7.29	4.23	0.567	0.273		11108	1961	83.7	604	52.2	2080	583	66
N17	1.13005	0.303971	0.438182	0.0249122	267.1		F	48	137	203	5.02	69	0.93	0.3	5.3	0.883	28.69	9.1	9.16	1.42	0.52	6.17	2.06	0.417	0.45		4324	4287	681	117	103	153	332	82.8
N18	1.4158	0.225823	0.322479	0.0651654	142.6		F	62	144	186	5.705	71	0.7	0.38	6	0.502	72.33	48.05	15.26	2.27	2.22	9.72	3.07	2.18	0.564		11292	6683	927	1008	245	1561	1622	318
N19	1.32958	0.360672	0.454233	0.0344419	235		F	22	123	148	6.03	58	0.59	0.11	x	1.24	256	0.24	11.08	1.76	0.98	5.56	3.28	1.04	0.0744		22917	25134	7451	1085	629	4552	8819	3049
N20	1.25822	0.380759	0.43927	0.0421891	227		F	30	129	220	6.9	77	0.95	0.14	x	1.31	775	2.61	11.14	2.26	0.67	4.6	4.55	1.13	0.171		11002	14743	3926	657	477	987	1987	558
N21	1.21063	0.322945	0.417144	0.0427894	372		F	22	134	239	5.5	74	1.6	0.1	x	3.75	108	9.49	11.51	2.53	1.22	5.04	4.59	0.682	0.389		29010	29354	6161	1402	1207	1910	3510	868
N22	1.08638	0.238137	0.326748	0.0221608	256		M	25	155	218	6.6	92	1	0.12	x	1.16	146	10.07	12.92	2.85	0.3	5.39	5.98	0.695	0.633		31018	20652	2597	867	304	1029	1486	117
P=patient
N=control
