# Supplementary material for: Altered immunoglobulin G glycosylation in patients with isolated hyperprolactinaemia
Source: PLoS One. 2021 Feb 26;16(2):e0247805. doi: 10.1371/journal.pone.0247805 (PMC7909626; doi:10.1371/journal.pone.0247805)
Supplement: S1 Fig — (XLSX) [file pone.0247805.s002.xlsx]

## Sheet: Blad1
	Example: HPAEC-PAD chromatogram
	Sialic acid was released by neuraminidase from Immunoglobulin G and separated from protein by ultrafiltration.
	Analysis was performed by HPAEC-PAD and the area under the peak was used to calculate the concentration of sialic acid.
	The black line represents a sample from a control (N12).
	The blue line represent a standard containing 1 µg/ml 5-Acetyl Neuraminic acid.
